# Supplementary material for: Human Embryonic Stem Cells and Embryonal Carcinoma Cells Have Overlapping and Distinct Metabolic Signatures
Source: PLoS One. 2012 Jun 29;7(6):e39896. doi: 10.1371/journal.pone.0039896 (PMC3387229; doi:10.1371/journal.pone.0039896)
Supplement: Table S1 — Complete list of detected metabolites in hESCs and hECCs using GC-MS. (XLSX) [file pone.0039896.s001.xlsx]

## Sheet: Tabelle1
Metabolite	Mean hECC	standard deviation hECC	standard error hECC	relative standard error hECC	Mean hESC	standard deviation hESC	standard error hESC	relative standard error hESC	ratio hESC/hECC	Metabolite	Info	p-value
5-Oxoproline	1.01901e+07	601127	300564	2.94956	3.96855e+06	244925	122463	3.08583	0.389451	5-Oxoproline	amino acid	0.00230752
Alanine	1.14292e+07	457218	228609	2.00021	2.41554e+06	106024	53012	2.19462	0.211348	Alanine	amino acid	0.0181842
Alanine, beta-	209242	51028.6	25514.3	12.1937	36110.1	5903.33	2951.66	8.17406	0.172576	Alanine, beta-	amino acid	0.653401
Arginine	19270.8	2081.24	1040.62	5.39999	17569.2	3193.32	1596.66	9.08782	0.911703	Arginine	amino acid	1
Asparagine	41132	5143.38	2571.69	6.25229	76835.9	14037	7018.51	9.13441	1.86803	Asparagine	amino acid	0.352362
Aspartic acid	296834	7629.99	3815	1.28523	158051	17094.3	8547.16	5.40785	0.532456	Aspartic acid	amino acid	0.229706
Cysteine	78217.7	13270.9	6635.43	8.48328	65444	17271.2	8635.59	13.1954	0.83669	Cysteine	amino acid	1
Glutamic acid	4.73843e+06	181172	90586.2	1.91173	1.39382e+06	410299	205149	14.7185	0.294152	Glutamic acid	amino acid	0.145916
Glutamic-acid_methylester	1368.87	206.634	103.317	7.5476	567.67	143.232	71.6162	12.6158	0.414699	Glutamic-acid_methylester	amino acid	0.465559
Glutamine, DL-	4.00384e+06	318154	159077	3.97312	1.00125e+06	276200	138100	13.7927	0.250074	Glutamine, DL-	amino acid	0.0215022
Glycine	3.54553e+06	340925	170463	4.80782	4.63928e+06	789922	394961	8.51342	1.30849	Glycine	amino acid	1
Ornithine	23737.3	3245.61	1622.81	6.83652	30054.6	24170	12085	40.2101	1.26613	Ornithine	amino acid	1
Proline	26163.5	6238.44	3119.22	11.922	185231	54015	27007.5	14.5805	7.07974	Proline	amino acid	0.647377
Serine	737542	36157	18078.5	2.45118	1.32108e+06	81941.5	40970.8	3.10132	1.79119	Serine	amino acid	0.00474864
Serine, N-acetyl-	16354.3	305.096	152.548	0.932768	23456	2955.1	1477.55	6.29925	1.43424	Serine, N-acetyl-	amino acid	0.642667
Tyrosine	1.34435e+06	92907.7	46453.8	3.45548	903661	125441	62720.4	6.9407	0.672191	Tyrosine	amino acid	0.263006
Histidine	29940.4	1119.76	559.879	1.86998	12296.8	1991.56	995.78	8.09785	0.410711	Histidine	amino acid, essential	0.00230314
Isoleucine	692952	36712.6	18356.3	2.649	5.12964e+06	358223	179111	3.49169	7.40259	Isoleucine	amino acid, essential	0.00058459
Leucine	2.40379e+06	96961	48480.5	2.01684	1.23435e+06	139688	69844.1	5.65839	0.513501	Leucine	amino acid, essential	0.0116241
Lysine	859457	86868.4	43434.2	5.05368	607639	112897	56448.3	9.28977	0.707003	Lysine	amino acid, essential	0.87593
Methionine	238195	7377.89	3688.95	1.54871	206310	29450	14725	7.1373	0.866141	Methionine	amino acid, essential	1
Phenylalanine	319068	11091.5	5545.76	1.73811	1.79341e+06	70604.6	35302.3	1.96844	5.6208	Phenylalanine	amino acid, essential	0.0138691
Threonine	953944	39259.1	19629.5	2.05772	1.77872e+06	223381	111690	6.27928	1.86459	Threonine	amino acid, essential	0.430491
Tryptophan	287873	8810.09	4405.05	1.5302	1.67064e+06	119504	59751.9	3.57659	5.80338	Tryptophan	amino acid, essential	0.000699092
Valine	2.35769e+06	103524	51762.1	2.19546	1.02399e+07	891524	445762	4.35318	4.3432	Valine	amino acid, essential	0.074151
Cystathionine	897912	63341.3	31670.6	3.52714	434592	16899.7	8449.83	1.94431	0.484003	Cystathionine	cysteine biosynthesis	0.0153301
Cysteinesulfinic acid	12277	536.488	268.244	2.18494	2169.63	237.619	118.809	5.47602	0.176724	Cysteinesulfinic acid	cysteine biosynthesis	0.00107465
2-oxo-Isovaleric acid	15282.5	7503.35	3751.68	24.5488	31916.5	3061.26	1530.63	4.79572	2.08844	2-oxo-Isovaleric acid	valine degradation	0.948976
3-Methyl-2-oxopentanoic-acid	2228.4	326.794	163.397	7.33246	12114.3	730.246	365.123	3.01397	5.43633	3-Methyl-2-oxopentanoic-acid	isoleucine degradation	0.00189614
Kynurenine	62.659	125.318	62.659	100	1717	475.608	237.804	13.85	27.4022	Kynurenine	tryptophan degradation	0.30715
Taurine	348257	108934	54467.1	15.6399	8634.2	5765.34	2882.67	33.3867	0.0247926	Taurine	cysteine, methionine degradation	0.643664
Sorbitol	3.25866e+06	151906	75953.1	2.33081	863455	273145	136572	15.817	0.264973	Sorbitol	disaccharide	0.00336823
Trehalose	1357.49	308.651	154.325	11.3684	1367.08	153.738	76.869	5.62288	1.00706	Trehalose	disaccharide	1
Docosahexaenoic acid	2125.87	527.695	263.848	12.4113	9137.91	1198.94	599.472	6.56027	4.29844	Docosahexaenoic acid	fatty acid	0.0113249
Eicosatetraenoic acid	6782.67	783.212	391.606	5.77363	12308.9	2575.49	1287.75	10.462	1.81475	Eicosatetraenoic acid	fatty acid	0.83653
Heptadecanoic acid	4256.15	410.358	205.179	4.82076	14125.7	1698.2	849.098	6.01099	3.3189	Heptadecanoic acid	fatty acid	0.143087
Hexadecanoic acid	379055	30950.8	15475.4	4.08262	500937	76987.4	38493.7	7.68434	1.32154	Hexadecanoic acid	fatty acid	1
Hexadecenoic acid	12331.6	1747.63	873.814	7.08596	11449.3	946.872	473.436	4.13505	0.928454	Hexadecenoic acid	fatty acid	1
Octadecadienoic acid	11.3514	5.15048	2.57524	22.6865	1508.18	156.166	78.0831	5.17729	132.863	Octadecadienoic acid	fatty acid	0.0484551
Octadecanoic acid	253782	22200.2	11100.1	4.37388	408718	76575.5	38287.7	9.36776	1.61051	Octadecanoic acid	fatty acid	1
Octadecenoic acid	2247.4	100.702	50.3508	2.2404	4372.01	723.099	361.549	8.26963	1.94536	Octadecenoic acid	fatty acid	0.434779
*Oleic acid amide	0	0	0	0	1268.71	249.734	144.184	16.254	hESC only	*Oleic acid amide	fatty acid amide	0.235482
Hexadecanol	3530.21	274.493	137.247	3.88778	2509.03	318.588	159.294	6.34881	0.710732	Hexadecanol	fatty alcohol	0.2737
Octadecanol	711.352	82.6753	41.3376	5.81114	2852.47	424.383	212.191	7.43886	4.00993	Octadecanol	fatty alcohol	0.152039
*Pyruvic acid	43959.8	4051	2338.85	6.83918	16118.3	5411.88	3124.55	28.0337	0.36666	*Pyruvic acid	Glycolysis	0.2741
Dihydroxyacetone phosphate	7539.94	454.328	227.164	3.01281	7243.73	2340.52	1170.26	16.1555	0.960715	Dihydroxyacetone phosphate	Glycolysis	0.952338
Fructose-6-phosphate	6219.56	342.729	171.365	2.75525	9172.75	4061.77	2030.89	22.1404	1.47482	Fructose-6-phosphate	Glycolysis	1
Glucose	2.391e+06	332555	166278	6.95432	3.20336e+06	299460	149730	4.67415	1.33976	Glucose	Glycolysis	0.638353
Glucose-1-phosphate	14473.5	854.325	427.163	2.95134	18322.8	9866.29	4933.15	26.9236	1.26595	Glucose-1-phosphate	Glycolysis	1
Glucose-6-phosphate	2366.95	165.25	82.6252	3.49079	2988.34	1647.59	823.795	27.5669	1.26253	Glucose-6-phosphate	Glycolysis	1
Glyceric acid-3-phosphate	8583.77	841.897	420.949	4.90401	5779.23	2022.39	1011.2	17.4971	0.673274	Glyceric acid-3-phosphate	Glycolysis	1
Lactic acid, DL-	6.25608e+06	562283	281142	4.4939	6.53593e+06	830284	415142	6.35169	1.04473	Lactic acid, DL-	Glycolysis	1
*Glycerol	86263	16371.8	9452.26	15.7897	113681	17973.7	10377.1	13.3935	1.31784	*Glycerol	lipids	1
2-Monooleoylglycerol	3855.69	56.5978	28.2989	0.733952	8538.13	2197.1	1098.55	12.8664	2.21442	2-Monooleoylglycerol	lipids	0.740925
Glycerol-2-phosphate	4763.33	256.414	128.207	2.69154	11761.2	529.938	264.969	2.25292	2.46911	Glycerol-2-phosphate	lipids	0.00353673
Glycerol-3-phosphate	77976.2	3842.14	1921.07	2.46366	336356	41863.1	20931.6	6.22303	4.31357	Glycerol-3-phosphate	lipids	0.0694139
Phosphoethanolamine	2454.45	982.915	491.457	20.0231	271517	58563.2	29281.6	10.7844	110.622	Phosphoethanolamine	lipids	0.122997
4-Hydroxyproline	50762.9	5190.07	2595.03	5.11207	228291	22613	11306.5	4.95267	4.4972	4-Hydroxyproline	membrane	0.0253295
Cholesterol	1.08523e+06	117735	58867.5	5.42443	590331	104507	52253.7	8.8516	0.543968	Cholesterol	membrane	0.250825
*4-aminobutanoic acid	289962	23725.4	13697.9	7.01618	28565.2	3636.82	2099.72	11.4911	0.0985137	*4-aminobutanoic acid	neurotransmitter	0.0323488
Adenine	95995.8	2042.6	1021.3	1.0639	38211.9	4661.63	2330.81	6.09971	0.398058	Adenine	nucleotides	0.0472249
Adenosine	8081.16	498.905	249.452	3.08684	7061.86	481.656	240.828	3.41026	0.873867	Adenosine	nucleotides	1
Adenosine-5-monophosphate	321036	9959.34	4979.67	1.55112	249897	23349.2	11674.6	4.67177	0.778407	Adenosine-5-monophosphate	nucleotides	0.261563
Guanosine	718.483	28.1718	14.0859	1.96051	579.123	46.427	23.2135	4.00839	0.806036	Guanosine	nucleotides	0.271398
Guanosine-5-monophosphate	33239.1	3047.16	1523.58	4.58369	24249.7	3527.24	1763.62	7.27274	0.729553	Guanosine-5-monophosphate	nucleotides	0.697036
Thymidine-5'-monophosphoric-acid	7968.41	806.219	403.11	5.05884	19161.2	1510.51	755.257	3.94159	2.40465	Thymidine-5'-monophosphoric-acid	nucleotides	0.00260276
Thymine	3757.21	145.116	72.558	1.93117	4012.24	483.164	241.582	6.02113	1.06788	Thymine	nucleotides	1
Uracil	88526.2	3924.64	1962.32	2.21665	93124.6	8349.11	4174.56	4.48276	1.05194	Uracil	nucleotides	1
Uridine	18213.6	2385.46	1192.73	6.54855	2446.03	797.35	398.675	16.2989	0.134297	Uridine	nucleotides	0.0317524
Putrescine	178408	30642.6	15321.3	8.58779	282188	107357	53678.7	19.0223	1.5817	Putrescine	diamine	1
Spermidine	14868.6	1857.74	928.868	6.24716	37947.3	8798.49	4399.24	11.593	2.55217	Spermidine	polyamine	0.74626
*Galactose	67566.2	1872.59	1081.14	2.2983	79146.5	2483.08	1433.61	2.60741	1.17139	*Galactose	sugar	0.162516
Fructose	629486	88998.6	44499.3	7.06915	303945	42258.8	21129.4	6.95171	0.482847	Fructose	sugar	0.260242
Lyxose	5763.99	1767.58	883.792	15.333	11686.1	2771.16	1385.58	11.8567	2.02742	Lyxose	sugar	0.531263
Maltose	850.55	298.266	149.133	17.5337	1440.82	727.803	363.901	25.2565	1.69399	Maltose	sugar	1
Xylulose	946.052	256.711	128.356	13.5675	4905.87	674.666	337.333	6.87612	5.18562	Xylulose	sugar	0.0143737
*Galacturonic acid	15994.7	1189.9	686.988	5.82593	54501.7	4340.77	2506.14	6.16853	3.40748	*Galacturonic acid	sugar acid	0.0895984
Gluconic acid	2554.72	88.9372	44.4686	1.74065	10481.1	1162.86	581.429	5.5474	4.10265	Gluconic acid	sugar acid	0.0379002
Gluconic acid-1,5-lactone	1747.73	216.312	108.156	6.18839	1399.95	96.7488	48.3744	3.45544	0.801012	Gluconic acid-1,5-lactone	sugar acid	1
Glyceric acid	5142.57	270.838	135.419	2.63329	2995.14	234.832	117.416	3.92022	0.58242	Glyceric acid	sugar acid	0.0363983
Gulonic acid	24702.5	1219.09	609.544	2.46754	83944.5	5898.25	2949.13	3.51319	3.39822	Gulonic acid	sugar acid	0.0381055
Threonic acid	15207.6	1401.53	700.766	4.60799	5489.24	236.55	118.275	2.15467	0.360953	Threonic acid	sugar acid	0.0232398
*Mannitol	1.72848e+06	161634	93319.5	7.83834	441185	91798.7	53000	16.8127	0.255244	*Mannitol	sugar alcohol	0.0172029
Erythritol	40337	4667.08	2333.54	5.78511	8169.76	1371.11	685.557	8.3914	0.202537	Erythritol	sugar alcohol	0.0354017
myo-Inositol	5.44667e+06	142957	71478.5	1.31233	656556	193784	96892	14.7576	0.120543	myo-Inositol	sugar alcohol	0.0277008
Xylitol	3502.57	2521.81	1260.9	35.9994	6208.65	1707.45	853.724	13.7506	1.7726	Xylitol	sugar alcohol	1
Glucose, 1,6-anhydro, beta-	5691.55	756.972	378.486	6.64997	3630.78	413.64	206.82	5.69629	0.637925	Glucose, 1,6-anhydro, beta-	sugar degradation	0.456132
D-Sedoheptulose-7-phosphate	3952.02	2100.41	1050.21	26.5739	6020.19	3676.6	1838.3	30.5355	1.52332	D-Sedoheptulose-7-phosphate	sugar phosphate	1
2-Hydroxyglutaric-acid	16969.4	926.098	463.049	2.72874	2928.69	591.084	295.542	10.0913	0.172587	2-Hydroxyglutaric-acid	TCA cycle	0.00566391
2-oxo-Glutaric acid	45408.9	1398.36	699.178	1.53974	6568.22	1364.16	682.082	10.3846	0.144646	2-oxo-Glutaric acid	TCA cycle	0.00037708
Citric acid	103921	5951.44	2975.72	2.86345	209364	13399.9	6699.96	3.20015	2.01465	Citric acid	TCA cycle	0.00611875
Fumaric acid	62999.5	3470.76	1735.38	2.75459	30829.6	3285.84	1642.92	5.32903	0.489362	Fumaric acid	TCA cycle	0.00610727
Malic acid	2.74625e+06	102035	51017.4	1.85771	957596	109266	54632.8	5.70521	0.348692	Malic acid	TCA cycle	0.0529257
Succinic acid	1.50382e+06	69320.5	34660.2	2.30481	635065	118678	59338.9	9.34375	0.422301	Succinic acid	TCA cycle	0.0508913
Nicotinamide	17830.8	1529.94	764.97	4.29016	20400.7	1531.75	765.873	3.75415	1.14413	Nicotinamide	vitamine B3	1
Pantothenic acid	61513.5	2066.53	1033.26	1.67974	32284	2482	1241	3.84401	0.524828	Pantothenic acid	vitamine B5	0.000372928
Ascorbic acid	2939.99	194.93	97.4649	3.31514	15273.6	3076.68	1538.34	10.0719	5.19512	Ascorbic acid	vitamine C	0.358093
Dehydroascorbic acid dimer	120.415	32.0263	16.0132	13.2983	387447	36901.7	18450.9	4.76216	3217.59	Dehydroascorbic acid dimer	vitamine C	0.000966225
Cholecalciferol, 25-hydroxy-	6870.88	1091.34	545.67	7.94178	32523.7	6959.67	3479.83	10.6994	4.73356	Cholecalciferol, 25-hydroxy-	vitamine D3	0.272261
Creatinine	950160	152787	76393.6	8.04008	41016	17444.7	8722.36	21.2657	0.0431675	Creatinine		0.0413744
Hypotaurine	140542	29018.9	14509.5	10.324	24672.8	5017.14	2508.57	10.1673	0.175555	Hypotaurine		0.483944
myo-Inositol-2-phosphate	26737.9	4422.17	2211.09	8.26948	22322.9	5374.2	2687.1	12.0374	0.834878	myo-Inositol-2-phosphate		1
Phosphoric acid	5.16526e+06	319569	159784	3.09344	4.84143e+06	1.15593e+06	577965	11.9379	0.937307	Phosphoric acid		1
Pyrophosphate	575.071	164.746	82.3728	14.3239	1157.08	656.12	328.06	28.3524	2.01207	Pyrophosphate		1
Unknown_RI3200	3573.15	504.548	252.274	7.06027	9354.75	2519.9	1259.95	13.4686	2.61807	Unknown_RI3200	group 1	0.77536
Unknown_RI3240	3387.51	372.339	186.169	5.49576	3045.8	603.481	301.741	9.90679	0.899125	Unknown_RI3240	group 1	1
Unknown_RI3284	1932.15	299.707	149.853	7.75578	3913.99	1048.07	524.034	13.3887	2.02572	Unknown_RI3284	group 1	1
Unknown_RI3324	660.497	108.453	54.2266	8.20996	855.709	176.518	88.2592	10.3142	1.29555	Unknown_RI3324	group 1	1
Unknown_RI3347	2072.21	322.579	161.29	7.78345	4574.16	1249.99	624.995	13.6636	2.20738	Unknown_RI3347	group 1	1
Unknown_RI3386	1702.68	302.44	151.22	8.88129	3716.28	834.575	417.288	11.2286	2.18261	Unknown_RI3386	group 1	0.770688
Unknown#bth-pae-022	7016.34	1682.32	841.158	11.9886	11304.7	2989.67	1494.84	13.2231	1.6112	Unknown#bth-pae-022		1
Unknown#bth-pae-027	12799.2	1041.38	520.691	4.06816	14346.8	2652.09	1326.04	9.24276	1.12092	Unknown#bth-pae-027		1
Unknown#bth-pae-065	277388	53058.9	26529.5	9.56404	320596	59936.8	29968.4	9.34771	1.15577	Unknown#bth-pae-065		1
Unknown#sst-cgl-004	770.601	284.657	142.329	18.4698	3181.84	254.768	127.384	4.00346	4.12904	Unknown#sst-cgl-004		0.00432775
Unknown#sst-cgl-008	7.19859e+06	713261	356630	4.95417	5.53145e+06	1.14231e+06	571157	10.3256	0.768408	Unknown#sst-cgl-008		1
Unknown_RI1189	35323.3	2466.07	1233.03	3.49071	27010.5	3858.35	1929.17	7.14232	0.764665	Unknown_RI1189		0.836668
Unknown_RI1358	24669.2	4909.7	2454.85	9.95108	20714.4	6000.98	3000.49	14.485	0.839687	Unknown_RI1358		1
Unknown_RI1386	126582	29456.6	14728.3	11.6354	9346.32	6685.38	3342.69	35.7648	0.0738363	Unknown_RI1386		0.187086
Unknown_RI1446	86306.8	14768.4	7384.18	8.55573	48446.4	9446.09	4723.05	9.74903	0.561327	Unknown_RI1446		0.731063
Unknown_RI1500	3802.22	819.337	409.668	10.7744	2312.24	314.45	157.225	6.79969	0.608127	Unknown_RI1500		1
Unknown_RI1564	6041.38	602.072	301.036	4.9829	22927.1	1125.81	562.906	2.4552	3.79501	Unknown_RI1564		0.000149761
Unknown_RI1580	12369.3	2310.85	1155.43	9.34112	2091.99	550.112	275.056	13.1481	0.169128	Unknown_RI1580		0.343946
Unknown_RI1662	191827	9105.88	4552.94	2.37346	94665.1	13289.6	6644.8	7.01927	0.493492	Unknown_RI1662		0.00542732
Unknown_RI1750	15863.1	806.888	403.444	2.54329	22060.3	1637.09	818.543	3.71048	1.39067	Unknown_RI1750		0.120596
Unknown_RI1797	135082	92218.4	46109.2	34.1343	61969.2	18341.7	9170.86	14.7991	0.458753	Unknown_RI1797		1
Unknown_RI1826	494157	5193.54	2596.77	0.525495	594567	32531.8	16265.9	2.73575	1.20319	Unknown_RI1826		0.411172
Unknown_RI1836	31589.6	193.606	96.8029	0.306439	41328.1	2496.06	1248.03	3.01981	1.30828	Unknown_RI1836		0.258507
Unknown_RI1966	3599.32	553.933	276.967	7.69497	5243.14	1618.85	809.427	15.4378	1.4567	Unknown_RI1966		1
Unknown_RI2015	59323.1	3507.31	1753.66	2.95611	53208.2	16615.6	8307.8	15.6138	0.896921	Unknown_RI2015		1
Unknown_RI2020	68099.9	6290.41	3145.21	4.61852	13775	1315.89	657.946	4.77639	0.202276	Unknown_RI2020		0.0048502
Unknown_RI2110	13916.5	4989.4	2494.7	17.9262	5180.15	2599.73	1299.87	25.0932	0.37223	Unknown_RI2110		1
Unknown_RI2115	953.126	41.4594	20.7297	2.17492	1852.29	702.789	351.395	18.9708	1.94339	Unknown_RI2115		1
Unknown_RI2176	1151.26	76.1038	38.0519	3.30523	2908.83	141.093	70.5466	2.42526	2.52664	Unknown_RI2176		0.000472369
Unknown_RI2230	1763.41	677.93	338.965	19.2221	33554.1	7529.13	3764.57	11.2194	19.028	Unknown_RI2230		0.271335
Unknown_RI2341	8879.81	2823.69	1411.85	15.8995	78.5282	99.6974	49.8487	63.4788	0.00884345	Unknown_RI2341		0.748683
Unknown_RI2359	162564	20286.2	10143.1	6.23946	52403.7	36642.6	18321.3	34.9618	0.322358	Unknown_RI2359		0.259735
Unknown_RI2376	226094	27963.5	13981.8	6.18406	54750.1	36168.7	18084.4	33.0307	0.242157	Unknown_RI2376		0.0654906
Unknown_RI2396	138477	19225.9	9612.93	6.94189	24870	8599.81	4299.9	17.2895	0.179597	Unknown_RI2396		0.0776739
Unknown_RI2402	326.158	251.161	125.58	38.503	2167.86	246.227	123.114	5.67904	6.64666	Unknown_RI2402		0.0122522
Unknown_RI2421	4.0945e+06	274931	137466	3.35733	766466	300104	150052	19.5771	0.187194	Unknown_RI2421		0.00543004
Unknown_RI2445	15210	1869.8	934.899	6.14659	909.247	653.624	326.812	35.9431	0.0597794	Unknown_RI2445		0.0370129
Unknown_RI2473	5952.29	1147.7	573.85	9.64083	6109.18	579.686	289.843	4.74439	1.02636	Unknown_RI2473		1
Unknown_RI2486	20656.9	2050.97	1025.49	4.96439	145.742	168.76	84.3798	57.8966	0.0070554	Unknown_RI2486		0.00637204
Unknown_RI2505	7638.7	821.975	410.988	5.38034	496.889	32.5179	16.259	3.27215	0.0650489	Unknown_RI2505		0.0325867
Unknown_RI2522	16212.3	1193.53	596.767	3.68096	16335.5	2660.37	1330.18	8.14289	1.0076	Unknown_RI2522		1
Unknown_RI2555	16641.6	4158.38	2079.19	12.494	11380.2	5355.93	2677.97	23.5318	0.683843	Unknown_RI2555		1
Unknown_RI2559	152102	12069.9	6034.94	3.96769	10071.3	2236.85	1118.42	11.105	0.0662144	Unknown_RI2559		0.00323424
Unknown_RI2618	8283.96	658.763	329.381	3.97614	6464.53	726.366	363.183	5.61809	0.780367	Unknown_RI2618		0.759404
Unknown_RI2663	0	0	0		2409.26	513.484	256.742	10.6565	hESC only	Unknown_RI2663		0.104583
Unknown_RI2671	6690.12	963.369	481.684	7.19994	815.574	55.4242	27.7121	3.39787	0.121907	Unknown_RI2671		0.0794756
Unknown_RI2734	234.41	50.858	25.429	10.8481	3065.24	582.822	291.411	9.50697	13.0764	Unknown_RI2734		0.181403
Unknown_RI2750	4400.6	542.476	271.238	6.16367	76140.9	11894.2	5947.11	7.81066	17.3024	Unknown_RI2750		0.119651
Unknown_RI2764	3626.39	249.783	124.891	3.44395	1280.15	30.9213	15.4607	1.20772	0.35301	Unknown_RI2764		0.00328769
Unknown_RI2822	274851	20257.3	10128.7	3.68515	217937	55049.5	27524.8	12.6297	0.792929	Unknown_RI2822		1
Unknown_RI2959	17114.8	3087.87	1543.94	9.02105	4591.59	1136.84	568.421	12.3796	0.268282	Unknown_RI2959		0.44182
Unknown_RI2967	63803.3	11611.9	5805.95	9.09977	19658.2	1522.99	761.493	3.87367	0.308106	Unknown_RI2967		0.471873
Unknown_RI2991	1.35507e+06	188696	94347.8	6.96257	593967	56749.5	28374.7	4.77716	0.438328	Unknown_RI2991		0.422473
Unknown_RI3009	118333	16536.9	8268.47	6.98745	23364	5263.33	2631.66	11.2637	0.197443	Unknown_RI3009		0.0899181
Unknown_RI3021	724544	107318	53658.9	7.40589	82672.7	32064.8	16032.4	19.3926	0.114103	Unknown_RI3021		0.073623
Unknown_RI3053	129542	23837.2	11918.6	9.2006	20794.2	6647.31	3323.66	15.9836	0.160521	Unknown_RI3053		0.361128
Unknown_RI3722	33657.7	4896.48	2448.24	7.27394	92456.1	16507.1	8253.54	8.92698	2.74696	Unknown_RI3722		0.342466
Mean error_metabolites				7.43606				11.2116
Legend
Metabolites written in bold represent DMEM medium components from DMEM.
metabolites marked with * were measured on the DSQ
Mean hECC represents the mean of all 4 biological replicates from NTERA2 cells with 2 technical replicates each.
Mean hESC represents the mean of all 4 biological replicates from H9 cells with 2 technical replicates each.
relative standard error over all biological samples belonging to the corresponding cell type.
Mean error_metabolites represents the mean of the relative standard error over all metabolites from the corresponding cell type and stands for the reproducibility of the measurements
Statistical significance was determined via the adjusted Bonferroni T-test in MeV.
